# Supplementary material for: Hospitalisation Is Prognostic of Survival in Chronic Thromboembolic Pulmonary Hypertension
Source: J Clin Med. 2022 Oct 20;11(20):6189. doi: 10.3390/jcm11206189 (PMC9605547; doi:10.3390/jcm11206189)
Supplement: Supplementary file 1 [file jcm-11-06189-s001.zip]

Archive with 1 entries (1 files):
- jcm-1923662-supplementary-3.pdf
